# Supplementary material for: From Curiosity to Consumption: Consumer Attitudes Toward Alternative Proteins in Northwestern Italy
Source: Foods. 2025 Oct 30;14(21):3727. doi: 10.3390/foods14213727 (PMC12608852; doi:10.3390/foods14213727)
Supplement: Supplementary file 1 [file foods-14-03727-s001.zip]

Archive with 6 entries (5 files):
- Supplementary Material S1/
- Supplementary Material S1/File S1-Questionaire.pdf
- Supplementary Material S1/Table S1. Sagre.pdf
- Supplementary Material S1/Table S2.pdf
- Supplementary Material S2 Results of the Multiple Correspondence Analyses_Tables_S3-S7 .xlsx
- Supplementary Material S3 Complete regression outputs for the logistic models_Tables_S8-S14.xlsx
