# Supplementary material for: From Curiosity to Consumption: Consumer Attitudes Toward Alternative Proteins in Northwestern Italy
Source: Foods. 2025 Oct 30;14(21):3727. doi: 10.3390/foods14213727 (PMC12608852; doi:10.3390/foods14213727)
Supplement: Supplementary file 1 [file foods-14-03727-s001.zip › Supplementary Material S2 Results of the Multiple Correspondence Analyses_Tables_S3-S7 .xlsx]

## Sheet: Table S3_ MCA_Model 1
Table S3: Consumption of alternative protein products
MCA Model 1: Sex + Age + Dietary habit + Cconsumption status
Multiple/joint correspondence analysis							Number of obs = 625
							Total inertia = 0.04429944
Method: Burt/adjusted inertias							Number of axes = 2
Dimension	Principal Inertia	Percent	Cumulate percent
Dim 1	0.0262515	59.26	59.26
Dim 2	0.0042927	9.69	68.95
Dim 3	0.0010239	2.31	71.26
Dim 4	0.000355	0.8	72.06
Dim 5	4.92e-05	0.11	72.17
Dim 6	7.93e-06	0.02	72.19
Total	0.0442994	100
Statistics for column categories in standard normalization
Categories	Overall			Dimension 1			Dimension 2
	Mass	Overall Quality	%inertia	Coord	Sqcorr	Contribution	Coord	Sqcorr	Contribution
Sex
Female	0.161	0.743	0.036	0.405	0.431	0.026	0.851	0.311	0.117
Male	0.089	0.743	0.066	-0.736	0.431	0.048	-1.545	0.311	0.212
Age strata
18-29	0.033	0.691	0.062	1.339	0.566	0.06	-1.553	0.125	0.08
30-39	0.06	0.544	0.036	0.448	0.195	0.012	-1.486	0.35	0.132
40-49	0.044	0.474	0.016	-0.439	0.315	0.008	0.773	0.159	0.026
50-59	0.06	0.525	0.022	-0.316	0.162	0.006	1.171	0.363	0.082
60-69	0.048	0.506	0.017	-0.524	0.464	0.013	0.392	0.042	0.007
70+	0.006	0.415	0.028	-1.353	0.236	0.011	2.914	0.179	0.051
Dietary habit
Omnivorous	0.193	0.736	0.056	-0.59	0.713	0.067	-0.259	0.023	0.013
Semi-vegetarian/flexitarian	0.042	0.718	0.111	1.649	0.61	0.114	1.72	0.109	0.124
Vegetarian	0.012	0.651	0.081	2.776	0.651	0.089	0.029	0	0
Vegan	0.003	0.809	0.082	5.589	0.633	0.087	-7.292	0.176	0.149
Carnivorous	0.001	0.39	0.023	-4.177	0.365	0.014	-2.687	0.025	0.006
Consumption status
Non consumer	0.17	0.722	0.117	-0.917	0.722	0.143	0.045	0	0
Consumer	0.08	0.722	0.247	1.934	0.722	0.301	-0.095	0	0.001

## Sheet: Table S4_ MCA_Model 2
Table S4: Willingness to try plant-based alternatives and animal-based (insect/snail-derived) alternatives
MCA Model 1: Sex + Age + Willingness plant-based + Willingness animal-based
Multiple/joint correspondence analysis							Number of obs = 567
							Total inertia = 0.04132401
Method: Burt/adjusted inertias	Total inertia	=	0.041324				Number of axes = 2
Dimension	Principal inertia	Percent	Cumulate percent
Dim 1	0.0296715	71.8	71.8
Dim 2	0.0008646	2.09	73.89
Dim 3	3.59e-07	0	73.9
Dim 4	1.97e-31	0	73.9
Dim 5	1.37e-31	0	73.9
Total	0.041324	100
Statistics for column categories in standard normalization
Categories	Overall			Dimension 1			Dimension 2
	Mass	Quality	%inert	Coord	Sqcorr	Contrib	Coord	Sqcorr	Contrib
Sex
Female	0.157	0.579	0.041	0.416	0.48	0.027	1.109	0.099	0.194
Male	0.093	0.579	0.069	-0.707	0.48	0.046	-1.886	0.099	0.329
Age strata
18-29	0.034	1.035	0.029	-1.105	1.03	0.041	0.439	0.005	0.006
30-39	0.059	0.999	0.028	-0.798	0.948	0.037	-1.076	0.05	0.068
40-49	0.045	0.897	0.002	0.093	0.125	0	1.346	0.772	0.081
50-59	0.059	1.003	0.037	0.93	0.983	0.051	0.768	0.02	0.035
60-69	0.048	0.858	0.003	0.126	0.217	0.001	-1.272	0.642	0.078
70+	0.007	1.061	0.037	2.889	1.059	0.055	0.686	0.002	0.003
Willingness to try:
Plant-based
No	0.054	0.687	0.271	2.166	0.675	0.255	-1.72	0.012	0.16
Yes	0.196	0.687	0.075	-0.6	0.675	0.071	0.477	0.012	0.044
Animal based
No	0.14	0.732	0.179	1.142	0.732	0.183	-0.068	0	0.001
Yes	0.11	0.732	0.229	-1.458	0.732	0.233	0.087	0	0.001

## Sheet: Table S5_ MCA_Model 3
Table S5: Attitudes towards alternative protein options
MCA Model 3: Sex + Consumption status + Attitudes ("Curiosity", "Disgust", "Phobia", "Indiference")
Multiple/joint correspondence analysis							Number of obs = 619
							Total inertia = .05207601
Method: Burt/adjusted inertias							Number of axes = 2
Dimension	Principal inertia	Percent	Cumulate percent
Dim 1	0.0337227	64.76	64.76
Dim 2	0.0024528	4.71	69.47
Total	0.041324	100
Statistics for column categories in standard normalization
Categories	Overall			Dimension 1			Dimension 2
	Mass	Quality	%inert	Coord	Sqcorr	Contrib	Coord	Sqcorr	Contrib
Sex
Female	0.215	0.459	0.029	0.174	0.144	0.007	0.955	0.315	0.196
Male	0.118	0.459	0.053	-0.316	0.144	0.012	-1.731	0.315	0.355
Consumption status
Non consumer	0.227	0.715	0.148	-0.849	0.714	0.164	-0.07	0	0.001
Consumer	0.106	0.715	0.318	1.818	0.714	0.351	0.149	0	0.002
Attitudes
Curiosity	0.198	0.718	0.152	0.919	0.714	0.167	-0.243	0.004	0.012
Disgust	0.043	0.663	0.209	-2.174	0.622	0.201	2.068	0.041	0.182
Phobia	0.009	0.839	0.01	0.182	0.018	0	4.541	0.821	0.178
Indifference	0.084	0.841	0.08	-1.084	0.798	0.099	-0.939	0.044	0.074

## Sheet: Table S6_MCA_Model 4
Table S6: Perceived barriers and drivers influencing consumption
MCA Model 4: Consumption status + Barriers ("Appearance", "Taste", "Texture", "Healthiness/Safety", "Cost")
Multiple/joint correspondence analysis							Number of obs = 627
							Total inertia = 0.01127608
Method: Burt/adjusted inertias							Number of axes = 2
Dimension	Principal inertia	Percent	Cumulate percent
Dim 1	0.0069844	61.94	61.94
Dim 2	0.0006917	6.13	68.07
Dim 3	1.97e-05	0.17	68.25
Total	0.0112761	100
Statistics for column categories in standard normalization
Categories	Overall			Dimension 1			Dimension 2
	Mass	Quality	%inert	Coord	Sqcorr	Contrib	Coord	Sqcorr	Contrib
Consumption status
Non consumer	0.112	0.492	0.026	0.15	0.061	0.003	1.267	0.431	0.18
Consumer	0.054	0.492	0.053	-0.308	0.061	0.005	-2.608	0.431	0.371
Appearance
No	0.102	0.677	0.114	-1.107	0.675	0.125	0.16	0.001	0.003
Yes	0.065	0.677	0.179	1.737	0.675	0.196	-0.252	0.001	0.004
Taste
No	0.087	0.743	0.077	-1.006	0.71	0.088	-0.682	0.032	0.04
Yes	0.08	0.743	0.084	1.097	0.71	0.096	0.743	0.032	0.044
Texture
No	0.107	0.679	0.12	-1.102	0.669	0.13	0.436	0.01	0.02
Yes	0.06	0.679	0.215	1.968	0.669	0.232	-0.778	0.01	0.036
Cost
No	0.12	0.694	0.013	0.262	0.388	0.008	0.74	0.306	0.065
Yes	0.047	0.694	0.033	-0.666	0.388	0.021	-1.881	0.306	0.166
Healthiness/Safety
No	0.117	0.751	0.026	0.499	0.701	0.029	-0.422	0.05	0.021
Yes	0.05	0.751	0.061	-1.174	0.701	0.069	0.992	0.05	0.049

## Sheet: Table S7_MCA_Model 5
Table S7: Perceived concerns toward alternative protein products
MCA Model 5: Consumption status + Concerns ("Health & Nutrition", "Origin & Safety", "Environment", "Animal welfare", "Taste & Quality")
Multiple/joint correspondence analysis							Number of obs = 627
							Total inertia = 0.0139424
Method: Burt/adjusted inertias							Number of axes = 2
Dimension	Principal inertia	Percent	Cumulate percent
Dim 1	0.0090091	64.62	64.62
Dim 2	0.0009035	6.48	71.1
Dim 3	6.85e-06	0.05	71.15
Total	0.0139424	100
Statistics for column categories in standard normalization
Categories	Overall			Dimension 1			Dimension 2
	Mass	Quality	%inert	Coord	Sqcorr	Contrib	Coord	Sqcorr	Contrib
Consumption status
Non consumer	0.112	0.546	0.033	0.315	0.219	0.011	1.215	0.327	0.166
Consumer	0.054	0.546	0.068	-0.649	0.219	0.023	-2.501	0.327	0.341
Health and nutrition
No	0.127	0.771	0.028	0.453	0.608	0.026	-0.742	0.163	0.07
Yes	0.04	0.771	0.088	-1.442	0.608	0.083	2.361	0.163	0.222
Origin and safety
No	0.079	0.81	0.064	0.958	0.733	0.073	-0.98	0.077	0.076
Yes	0.087	0.81	0.059	-0.873	0.733	0.066	0.893	0.077	0.07
Environment
No	0.135	0.746	0.052	0.668	0.742	0.06	0.152	0.004	0.003
Yes	0.032	0.746	0.219	-2.795	0.742	0.251	-0.634	0.004	0.013
Animal welfare
No	0.128	0.677	0.058	0.688	0.667	0.06	0.258	0.009	0.008
Yes	0.039	0.677	0.191	-2.246	0.667	0.197	-0.842	0.009	0.028
Taste and quality
No	0.068	0.686	0.083	-1.133	0.684	0.088	-0.171	0.002	0.002
Yes	0.098	0.686	0.058	0.787	0.684	0.061	0.119	0.002	0.001
