# Supplementary material for: From Curiosity to Consumption: Consumer Attitudes Toward Alternative Proteins in Northwestern Italy
Source: Foods. 2025 Oct 30;14(21):3727. doi: 10.3390/foods14213727 (PMC12608852; doi:10.3390/foods14213727)
Supplement: Supplementary file 1 [file foods-14-03727-s001.zip › Supplementary Material S3 Complete regression outputs for the logistic models_Tables_S8-S14.xlsx]

## Sheet: Table S8_Log-reg_Model 1
Table S8: Model 1: Self-perceived diet quality (healthy vs. unhealthy)
Log-reg Model 1: Self-report healthy eating ~ Self-report health status + Dietary habit
Logistic regression					Number of obs = 587
					LR chi2(4) = 1.95
Akaike Information Criterion (AIC) = 345.1938					Prob > chi2 = 0.7448
Log likelihood = -167.59692					Pseudo R2 = 0.0058
Dependent variable: Self-report healthy eating	Odds ratio	Std. Err.	z	P>|z|	95% CI
Intercept (Baseline)	9.77022	1.77763	12.53	0	6.83964	-	13.9565
Dietary habit
Omnivorous	1 (Ref.)	–	–	–	–
Semi-vegetarian/flexitarian	1.57096	0.711252	1	0.318	0.646821	-	3.81546
Vegetarian	1.15177	0.869359	0.19	0.851	0.26235	-	5.05654
Vegan	0.511759	0.568284	-0.6	0.546	0.058056	-	4.51112
Health status
Healthy	1 (Ref.)	–	–	–	–
Diseased	1.29541	0.498302	0.67	0.501	0.609506	-	2.7532
	9.77022	1.77763	12.53	0	6.83964	-	13.9565

## Sheet: Table S9_Log-reg_Model 2
Table S9: Model 2: Consumption of alternative protein products (consumer vs. non-consumer)
Log-reg Model 2: Consumer status ~ Age strata + Sex + Marital status + Dietary habit (Final model)
Logistic regression					Number of obs = 549
					LR chi2(10) = 76.93
Akaike Information Criterion (AIC) = 614.6112					Prob > chi2 = 0.0000
Log likelihood = -296.3056					Pseudo R2 = 0.1149
Dependent variable: Consumer status ("Consumer", "Non- consumer")	Odds ratio	Std. Err.	z	P>|z|	95% CI
Intercept (Baseline)	0.935006	0.276159	-0.23	0.82	0.524092	-	1.6681
Age strata
18-29	1 (Ref.)	–	–	–	–
30-39	0.392638	0.137896	-2.66	0.008	0.197264	-	0.781515
40-49	0.225668	0.0918397	-3.66	0	0.101639	-	0.501051
50-59	0.338473	0.137242	-2.67	0.008	0.152892	-	0.749315
60-69	0.228346	0.0988406	-3.41	0.001	0.0977564	-	0.533384
Sex									Table S2_Model 2 Consumption o
Female	1 (Ref.)	–	–	–	–
Male	0.492299	0.110244	-3.16	0.002	0.317404	-	0.763563
Marital status
Single	1 (Ref.)	–	–	–	–
Cohabiliting	1.593	0.481349	1.54	0.123	0.881073	-	2.88018
Married	1.10126	0.35251	0.3	0.763	0.588057	-	2.06232
Divorced	1.23077	0.561957	0.45	0.649	0.50295	-	3.01181
Widowed	0.660731	0.507557	-0.54	0.59	0.146607	-	2.9778
Dietary habit
Omnivorous	1 (Ref.)	–	–	–	–
Semi-vegetarian/flexitarian	4.49879	1.09305	6.19	0	2.79437	-	7.24283

## Sheet: Table S10_Log-reg_Model 3A-B
Table S10: Models 3A-B. Willingness to try plant- and animal-based (insect/snail-derived) alternatives
Log-reg Model 3A: Willing-to-PLANT ~ Age strata + Sex + Dietary habit + Consumption status (Final model)											Log-reg Model 3B: Willing-to-ANIMAL ~ Age strata + Sex + Dietary habit + Consumption status (Final model)
Logistic regression				Number of obs = 558							Logistic regression				Number of obs = 516
				LR chi2(7) = 34.88											LR chi2(7) = 42.96
Akaike Information Criterion (AIC) = 556.8592				Prob > chi2 = 0.0000							Akaike Information Criterion (AIC) = 685.8559				Prob > chi2 = 0.0000
Log likelihood = -270.42958				Pseudo R2 = 0.0606							Log likelihood = -334.92795				Pseudo R2 = 0.0603
Dependent variable: Willingness to try PLANT-based options	Odds ratio	Std. Err.	z	P>|z|	95% CI						Dependent variable: Willingness to try ANIMAL-based options	Odds ratio	Std. Err.	z	P>|z|	95% CI
Intercept (Baseline)	4.0138	1.52169	3.67	0	1.90921	-	8.43836				Intercept (Baseline)	0.617178	0.180747	-1.65	0.099	0.347638	-	1.09571
Age strata											Age strata
18-29	1 (Ref.)	–	–	–	–						18-29	1 (Ref.)	–	–	–	–
30-39	0.837655	0.351622	-0.42	0.673	0.367923	-	1.9071				30-39	0.990763	0.314024	-0.03	0.977	0.532329	-	1.84399
40-49	0.812622	0.354664	-0.48	0.634	0.345451	-	1.91157				40-49	0.87952	0.297063	-0.38	0.704	0.453677	-	1.70508
50-59	0.530055	0.214913	-1.57	0.117	0.239441	-	1.17339				50-59	0.565427	0.181672	-1.77	0.076	0.301221	-	1.06137
60-69	0.58582	0.245524	-1.28	0.202	0.257642	-	1.33202				60-69	0.821035	0.272798	-0.59	0.553	0.428096	-	1.57465
Sex											Sex
Female	1 (Ref.)	–	–	–	–						Female	1 (Ref.)	–	–	–	–
Male	0.863107	0.191185	-0.66	0.506	0.559135	-	1.33233				Male	2.30124	0.450693	4.26	0	1.56767	-	3.37806
Dietary habit											Dietary habit
Omnivorous	1 (Ref.)	–	–	–	–						Omnivorous	1 (Ref.)	–	–	–	–
Semi-vegetarian/flexitarian	1.59118	0.548621	1.35	0.178	0.809534	-	3.12755				Semi-vegetarian/flexitarian	0.767686	0.198122	-1.02	0.306	0.462923	-	1.27309
Consumption status											Consumption status
Non consumer	1 (Ref.)	–	–	–	–						Non consumer	1 (Ref.)	–	–	–	–
Consumer	3.51133	1.09984	4.01	0	1.90044	-	6.48769				Consumer	2.53646	0.563944	4.19	0	1.6405	-	3.92175

## Sheet: Table S11_Log-reg_Model 4
Table S11: Model 4: Perception that cultural habits influence alternative options consumption
Log-reg Model 4: Culture ~ Age strata + Sex + Dietary habit + Consumption status (Final model)
Logistic regression				Number of obs = 557
				LR chi2(7) = 23.40
Akaike Information Criterion (AIC) = 625.0069				Prob > chi2 = 0.0014
Log likelihood = -304.50345				Pseudo R2 = 0.0370
Dependent variable: Culture influence consumption alternative proteins	Odds ratio	Std. Err.	z	P>|z|	95% CI
Intercept (Baseline)	2.70332	0.845648	3.18	0.001	1.46429	-	4.99078
Age strata
18-29	1 (Ref.)	–	–	–	–
30-39	1.19614	0.411962	0.52	0.603
40-49	2.11177	0.85252	1.85	0.064
50-59	0.55466	0.182476	-1.79	0.073
60-69	1.0483	0.376398	0.13	0.895
Sex
Female	1 (Ref.)	–	–	–	–
Male	1.41188	0.308002	1.58	0.114	0.920675	-	2.16514
Dietary habit
Omnivorous	1 (Ref.)	–	–	–	–
Semi-vegetarian/flexitarian	0.805619	0.210607	-0.83	0.408	0.482621	-	1.34478
Consumption status
Non consumer	1 (Ref.)	–	–	–	–
Consumer	1.02707	0.234972	0.12	0.907	0.655936	-	1.60818

## Sheet: Table S12_Log-reg_Model 5
Table S12: Model 5: Perceptions about control compared with traditional proteins
Log-reg Model 5: Food control ~ Age strata + Sex + Dietary habit + Consumption status (Final model)
Logistic regression				Number of obs = 302
				LR chi2(5) = 20.20
Akaike Information Criterion (AIC) = 318.8179				Prob > chi2 = 0.0011
Log likelihood = -153.40894				Pseudo R2 = 0.0618
Dependent variable: alternative proteins less controlled than tranditional ones?	Odds ratio	Std. Err.	z	P>|z|	95% CI
Intercept (Baseline)	0.186606	0.0921171	-3.4	0.001	0.0709145	-	0.49104
Age strata
18-29	1 (Ref.)	–	–	–	–
30-39	2.56506	1.41043	1.71	0.087	0.873077	-	7.536
40-49	3.22874	1.83822	2.06	0.04	1.05783	-	9.85482
50-59	1.59222	0.918872	0.81	0.42	0.513774	-	4.93438
60-69	2.56745	1.46097	1.66	0.098	0.841665	-	7.83187
Consumption status
Non consumer	1 (Ref.)	–	–	–	–
Consumer	0.324203	0.118416	-3.08	0.002	0.158458	-	0.663316

## Sheet: Table S13_Log-reg_Model 6
Table S13: Model 6: Perceptions about nutritional comparability of alternative protein options compared with traditional proteins
Log-reg Model 6: Nutritional comparability ~ Age strata + Sex + Dietary habit + Consumption status (Final model)
Logistic regression				Number of obs = 384
				LR chi2(7) = 49.87
Akaike Information Criterion (AIC) = 477.1716				Prob > chi2 = 0.0000
Log likelihood = -230.58581				Pseudo R2 = 0.0976
Alternative proteins are NUTRITIONALLY COMPARABLE than traditional protein sources?	Odds ratio	Std. Err.	z	P>|z|	95% CI
Intercept (Baseline)	0.674804	0.228472	-1.16	0.245	0.347521	-	1.31031
Age strata
18-29	1 (Ref.)	–	–	–	–
30-39	1.0372	0.379578	0.1	0.921	0.506235	-	2.12506
40-49	0.841042	0.329423	-0.44	0.659	0.390315	-	1.81226
50-59	1.26434	0.483196	0.61	0.539	0.597802	-	2.67405
60-69	2.35948	0.98132	2.06	0.039	1.04423	-	5.33133
Sex
Female	1 (Ref.)	–	–	–	–
Male	1.93117	0.464857	2.73	0.006	1.20483	-	3.09539
Dietary habit
Omnivorous	1 (Ref.)	–	–	–	–
Semi-vegetarian/flexitarian	3.90231	1.42239	3.74	0	1.91012	-	7.97232
Consumption status
Non consumer	1 (Ref.)	–	–	–	–
Consumer	2.20287	0.585253	2.97	0.003	1.30871	-	3.70795

## Sheet: Table S14_Log-reg_Model 7
Table S14: Model 7: Perceptions about environmental sustainability of alternative proteins compared with traditional proteins
Log-reg Model 7: Environmental susteinability ~ Age strata + Sex + Dietary habit + Consumption status (Final model)
Logistic regression				Number of obs = 368
				LR chi2(7) = 16.97
Akaike Information Criterion (AIC) = 501.1714				Prob > chi2 = 0.0007
Log likelihood = -246.5857				Pseudo R2 = 0.0333
Alternative proteins are more ENVIRONMENTALLY SUSTAINABLE than traditional protein sources?	Odds ratio	Std. Err.	z	P>|z|	95% CI
Intercept (Baseline)	0.59548	0.0985392	-3.13	0.002	0.347521	-	0.823613
Sex
Female	1 (Ref.)	–	–	–	–
Male	2.0312	0.45979	3.13	0.002	1.30338	-	3.16544
Dietary habit
Omnivorous	1 (Ref.)	–	–	–	–
Semi-vegetarian/flexitarian	1.62768	0.465382	1.7	0.088	0.929387	-	2.85064
Consumption status
Non consumer	1 (Ref.)	–	–	–	–
Consumer	1.62602	0.391211	2.02	0.043	1.01469	-	2.60567
